# Supplementary material for: Characterizing the Sensing Response of Carbon Nanocomposite-Based Wearable Sensors on Elbow Joint Using an End Point Robot and Virtual Reality
Source: Sensors (Basel). 2024 Jul 28;24(15):4894. doi: 10.3390/s24154894 (PMC11314941; doi:10.3390/s24154894)
Supplement: Supplementary file 1 [file sensors-24-04894-s001.zip]

Archive with 1 entries (1 files):
- sensors-3083487-supplementary.pdf
